# Supplementary material for: cblaster: a remote search tool for rapid identification and visualization of homologous gene clusters
Source: Bioinform Adv. 2021 Aug 5;1(1):vbab016. doi: 10.1093/bioadv/vbab016 (PMC9710679; doi:10.1093/bioadv/vbab016)
Supplement: vbab016_Supplementary_Data [file vbab016_supplementary_data.zip]

Archive with 6 entries (6 files):
- CaseStudy1_Output.html
- CaseStudy2_Output.html
- CaseStudy3_Output.html
- CaseStudy4_Output.html
- supplementary.pdf
- Table S1.xlsx
