# Supplementary material for: cblaster: a remote search tool for rapid identification and visualization of homologous gene clusters
Source: Bioinform Adv. 2021 Aug 5;1(1):vbab016. doi: 10.1093/bioadv/vbab016 (PMC9710679; doi:10.1093/bioadv/vbab016)
Supplement: vbab016_Supplementary_Data [file vbab016_supplementary_data.zip › Table S1.xlsx]

## Sheet: Sheet1
						Time elapsed (s)		Finds cluster
Query	Source scaffold	Main Product	Biosynthetic Class	Organism	Total genes	cblaster	MultiGeneBlast	cblaster	MultiGeneBlast	Speedup
BGC0000011	AY092402.3	sterigmatocystin	Polyketide	Aspergillus ochraceoroseus	26	6.9643	745.329	Yes	Yes	107.021
BGC0000009	AY510454.1	aflatoxin	Polyketide	Aspergillus nomius	25	6.96566	722.581	Yes	Yes	103.735
BGC0000007	AY510452.1	aflatoxin	Polyketide	Aspergillus flavus	25	6.94167	718.577	Yes	Yes	103.516
BGC0000008	AY510453.1	aflatoxin	Polyketide	Aspergillus flavus	23	6.91263	583.607	Yes	Yes	84.4263
BGC0000004	AB196490.1	aflatoxin G1	Polyketide	Aspergillus oryzae	23	6.86444	574.428	Yes	Yes	83.6817
BGC0000006	AY510451.1	aflatoxin	Polyketide	Aspergillus flavus	23	6.8943	550.03	Yes	Yes	79.7803
BGC0000010	AY510455.1	aflatoxin	Polyketide	Aspergillus flavus	22	6.44576	479.857	Yes	Yes	74.4454
BGC0000818	JQ708194.1	notoamide A	NRP	Aspergillus versicolor	18	7.20509	302.081	Yes	Yes	41.926
BGC0001084	HM622670.1	notoamide A	NRP	Aspergillus sp. MF297-2	18	7.28367	302.213	Yes	Yes	41.4919
BGC0000152	U34740.1	sterigmatocystin	Polyketide	Aspergillus nidulans	17	7.2002	288.494	Yes	Yes	40.0675
BGC0001123	AP007154.1	aspirochlorine	NRP	Aspergillus oryzae RIB40	22	6.46295	246.051	Yes	Yes	38.071
BGC0001996	NC_036442.1	oryzine A, oryzine B	Other	Aspergillus oryzae RIB40	16	5.88064	212.826	Yes	Yes	36.191
BGC0001988	MSZS01000005.1	neosartorin	Polyketide	Aspergillus novofumigatus IBT 16806	19	6.29558	214.412	Yes	Yes	34.0576
BGC0001712	MSFO01000007.1	ochrindole A	Other	Aspergillus steynii IBT 23096	17	5.73182	185.627	Yes	Yes	32.3853
BGC0000088	AH007774.2	monacolin K	Polyketide	Aspergillus terreus	17	8.00183	257.164	Yes	Yes	32.1382
BGC0001143	ACJE01000001.1	azanigerone A	Polyketide	Aspergillus niger ATCC 1015	15	7.43834	211.562	Yes	Yes	28.442
BGC0001067	CM000176.1	fumagillin, β-trans-bergamotene, fumagillol	Terpene	Aspergillus fumigatus Af293	15	7.15243	182.984	Yes	Yes	25.5834
BGC0001995	NC_036441.1	heptelidic acid	Terpene	Aspergillus oryzae RIB40	11	5.72937	136.702	Yes	Yes	23.8598
BGC0000627	EQ963480.1	ustiloxin B	Thiopeptide	Aspergillus flavus NRRL3357	19	5.62121	131.103	Yes, missing gene due to difference in newest genome assembly version	Yes	23.3229
BGC0001547	LC102187.1	citreohybridonol	Terpene	Aspergillus stellatus	11	5.40359	124.932	Yes	Yes	23.1202
BGC0000022	AACD01000015.1	asperfuranone	Polyketide	Aspergillus nidulans FGSC A4	11	7.27576	163.381	Yes	Yes	22.4555
BGC0001708	MSZS01000014.1	novofumigatonin	Polyketide	Aspergillus novofumigatus IBT 16806	13	7.56967	168.631	Yes	Yes	22.2772
BGC0000811	AAHF01000001.1	fumigaclavine C	Alkaloid	Aspergillus fumigatus Af293	11	5.50963	115.917	Yes	Yes	21.0389
BGC0001403	CM000172.1	trypacidin	Polyketide	Aspergillus fumigatus Af293	14	7.10122	146.097	Yes	Yes	20.5735
BGC0001122	CH476594.1	dihydroisoflavipucine, isoflavipucine	NRP	Aspergillus terreus NIH2624	16	8.50556	159.835	Yes	Yes	18.7918
BGC0000161	CH476594.1	isoterrein	Iterative type I polyketide	Aspergillus terreus NIH2624	11	6.3006	111.312	Yes	Yes	17.6668
BGC0000292	CH476597.1	acetylaranotin	NRP	Aspergillus terreus NIH2624	10	6.75276	117.681	Yes	Yes	17.4272
BGC0001445	EQ963479.1	leporin B	NRP	Aspergillus flavus NRRL3357	11	7.76635	135.111	Yes	Yes	17.397
BGC0000356	AB436628.1	verruculogen, fumitremorgin B, fumitremorgin c, tryprostatin A, tryprostatin B, demethoxyfumitremorgin C, brevianamide F	NRP	Aspergillus fumigatus	9	7.2036	125.028	Yes	Yes	17.3563
BGC0001857	MK425157.1	burnettramic acid A	Alkaloid	Aspergillus sp. CLMG-2019a	9	7.69761	132.848	Yes	Yes	17.2584
BGC0000057	AACD01000135.1	F9775A, F9775B, orsellinic acid	Iterative type I polyketide	Aspergillus nidulans FGSC A4	10	6.79221	116.891	Yes	Yes	17.2095
BGC0000160	CH476602.1	terreic acid	Polyketide	Aspergillus terreus NIH2624	9	6.86375	115.88	Yes	Yes	16.8829
BGC0001518	BA000051.1	astellolide A	Terpene	Aspergillus oryzae RIB40	10	6.48182	108.939	Yes	Yes	16.8069
BGC0000361	AAHF01000006.1	gliotoxin, bisdethiobis(methylthio)gliotoxin	NRP	Aspergillus fumigatus Af293	13	8.03881	132.909	Yes	Yes	16.5334
BGC0001621	NW_002477244.1	imizoquin A, imizoquin B, imizoquin C, imizoquin D, TMC-2A, TMC-2B	NRP	Aspergillus flavus NRRL3357	10	7.18742	118.229	Yes	Yes	16.4495
BGC0000983	DS027057.1	cytochalasin E, cytochalasin K	NRP	Aspergillus clavatus NRRL 1	13	8.33693	136.188	Yes	Yes	16.3355
BGC0000170	ACJE01000012.1	yanuthone D	Polyketide	Aspergillus niger ATCC 1015	10	7.15747	114.282	Yes	Yes	15.9668
BGC0000682	CH476609.1	terretonin	Terpene	Aspergillus terreus NIH2624	10	7.19572	114.597	Yes	Yes	15.9257
BGC0001118	CM000172.1	endocrocin	Iterative type I polyketide	Aspergillus fumigatus Af293	9	6.40005	101.505	Yes	Yes	15.8601
BGC0000045	JX971534.1	dehydrocurvularin	Polyketide	Aspergillus terreus	8	7.09306	110.074	Yes	Yes	15.5185
BGC0000129	CM000174.1	pyripyropene A	Polyketide	Aspergillus fumigatus Af293	9	7.83261	112.599	Yes	Yes	14.3757
BGC0000959	BN001305.1	aspyridone A	NRP	Aspergillus nidulans FGSC A4	9	7.75266	110.576	Yes	Yes	14.263
BGC0000977	AB506492.1	cyclopiazonic acid	NRP	Aspergillus oryzae	7	7.51483	105.834	Yes	Yes	14.0833
BGC0001722	BN001306.1	aspernidine A	Polyketide	Aspergillus nidulans FGSC A4	6	6.67705	94.0055	Yes	Yes	14.0789
BGC0001515	BN001302.1	aspercryptins	NRP	Aspergillus nidulans FGSC A4	15	17.6743	247.461	Yes	Yes	14.0012
BGC0000684	BN001301.1	asperthecin	Terpene	Aspergillus nidulans FGSC A4	7	6.38732	89.2648	Yes	Yes	13.9753
BGC0001990	NC_007198.1	xanthocillin	Other	Aspergillus fumigatus Af293	7	5.52192	73.5278	Yes	Yes	13.3156
BGC0001718	NW_017962980.1	okaramine D	NRP	Aspergillus aculeatus ATCC 16872	5	6.51656	84.6264	Yes	Yes	12.9864
BGC0000686	CM000172.1	helvolic acid	Terpene	Aspergillus fumigatus Af293	9	5.52309	71.4342	Yes	Yes	12.9337
BGC0001544	MSFM01000001.1	chlorflavonin	NRP	Aspergillus campestris IBT 28561	11	7.82333	100.701	Yes	Yes	12.8719
BGC0000372	CM000171.1	hexadehydroastechrome, terezine-D, astechrome	NRP	Aspergillus fumigatus Af293	8	7.16232	90.8576	Yes	Yes	12.6855
BGC0001516	NW_002477238.1	aspergillic acid	NRP	Aspergillus flavus NRRL3357	7	7.04157	88.8534	Yes, missing gene due to difference in newest genome assembly version	Yes	12.6184
BGC0000673	BN001307.1	pimara-8(14),15-diene	Terpene	Aspergillus nidulans FGSC A4	3	5.31256	66.707	Yes	Yes	12.5565
BGC0000156	JN257714.1	TAN-1612, 1-(2,3,5,10-tetrahydroxy-7-methoxy-4-oxo-1,2,3,4-tetrahydroanthracen-2-yl)pentane-2,4-dione, desmethyl TAN-1612	Iterative type I polyketide	Aspergillus niger	5	6.00885	75.3772	Yes	Yes	12.5444
BGC0000442	BN001305.1	terrequinone A	NRP	Aspergillus nidulans FGSC A4	5	5.5152	66.1981	Yes	Yes	12.0028
BGC0001306	EQ963476.1	asperipin 2a	RiPP	Aspergillus flavus NRRL3357	4	5.31575	63.4349	Yes, missing gene due to difference in newest genome assembly version	Yes	11.9334
BGC0001616	LC331673.1	himeic acid A	NRP	Aspergillus japonicus	3	5.20531	61.8952	Yes	Yes	11.8908
BGC0001399	BN001302.1	fellutamide B	NRP	Aspergillus nidulans FGSC A4	5	6.85644	80.1928	Yes	Yes	11.696
BGC0001475	NT_165929.1	aspterric acid	Polyketide	Aspergillus terreus NIH2624	4	5.40393	62.8432	Yes	Yes	11.6292
BGC0001839	LDZW01000177.1	squalestatin S1	Terpene	Aspergillus sp. Z5	5	5.44046	63.2475	Yes	Yes, missing half genes	11.6254
BGC0001668	BN001306.1	EQ-4	NRP	Aspergillus nidulans FGSC A4	3	5.26935	61.0331	Yes	Yes	11.5827
BGC0001400	CH476608.1	citreoviridin	Polyketide	Aspergillus terreus NIH2624	5	7.04371	78.4176	Yes	Yes	11.133
BGC0000901	DJ389528.1	ferrichrome	Other	Aspergillus niger	3	8.31666	89.6651	Yes	Yes	10.7814
BGC0000101	BN001302.1	emodin, monodictyphenone, shamixanthone	Iterative type I polyketide	Aspergillus nidulans FGSC A4	2	5.36	56.8284	Yes	Yes	10.6023
BGC0001304	EQ963475.1	aflavarin	Polyketide	Aspergillus flavus NRRL3357	5	7.4052	78.5051	Yes	Yes	10.6013
BGC0001998	NT_107014.1	aspernidgulene A1, aspernidgulene A2, aspernidgulene B1	Polyketide	Aspergillus nidulans FGSC A4	4	7.13428	75.5336	Yes	Yes	10.5874
BGC0001446	EQ963472.1	asparasone A	Iterative type I polyketide	Aspergillus flavus NRRL3357	4	6.99893	73.3212	Yes, missing gene due to difference in newest genome assembly version	Yes	10.4761
BGC0001238	FJ430072.1	biotin	Other	Aspergillus nidulans	3	5.31854	54.4978	Yes	Yes	10.2468
BGC0001517	NT_165937.1	asperphenamate	NRP	Aspergillus terreus NIH2624	4	7.55399	77.1477	Yes	Yes	10.2128
BGC0001037	CM000176.1	pseurotin, azaspirene	NRP	Aspergillus fumigatus Af293	5	8.29172	84.2953	Yes	Yes	10.1662
BGC0001874	JN712211.1	cyclopiazonic acid	NRP	Aspergillus flavus	3	7.56554	76.5513	Yes	Yes	10.1184
BGC0001679	BN001303.1	N-Acetyltryptophan	NRP	Aspergillus nidulans FGSC A4	3	6.79606	68.6734	Yes	Yes	10.1049
BGC0001699	BN001308.1	nidulanin A	Polyketide	Aspergillus nidulans FGSC A4	4	10.7507	105.062	Yes	Yes	9.77264
BGC0000355	CM000174.1	fumiquinazoline A, fumiquinazoline C, fumiquinazoline D	NRP	Aspergillus fumigatus Af293	5	9.92926	96.2637	Yes	Yes	9.69495
BGC0000013	BN001304.1	alternariol	Polyketide	Aspergillus nidulans FGSC A4	2	6.10105	55.919	Yes	Yes	9.16547
BGC0000900	BD306272.1	ferrichrome	Other	Aspergillus oryzae	2	6.59817	59.4463	Yes	Doesn't hit MIBiG entry, but does A. oryzae	9.00952
BGC0001239	FJ430073.1	biotin	Other	Aspergillus nidulans	3	6.29383	55.3625	Yes	Yes	8.79631
BGC0001371	KT806042.1	echinocandin B	NRP	Aspergillus nidulans NRRL 8112	13	21.4642	177.471	Yes	Yes	8.26826
BGC0000293	DS027698.1	acetylaszonalenin	NRP	Aspergillus fischeri NRRL 181	3	8.24696	65.4975	Yes	Yes	7.94202
BGC0001290	BN001307.1	emericellamide A, emericellamide B	NRP	Aspergillus nidulans FGSC A4	5	16.464	115.193	Yes	Yes	6.99662
					Total	584.014	13130.2
					Speedup	22.4827
